# Supplementary material for: Exploiting Sphingo- and Glycerophospholipid Impairment to Select Effective Drugs and Biomarkers for CMT1A
Source: Front Neurol. 2020 Aug 25;11:903. doi: 10.3389/fneur.2020.00903 (PMC7477391; doi:10.3389/fneur.2020.00903)
Supplement: Supplementary file 1 [file Table_1.XLS]

## Sheet: RAT Nerve
Putative ID	Fold Change	p value
Cer(d18:0/22:0)	19976	0.241
PS(14:0/20:3)	16677	0.00038226
PS(16:0)/22:2)	15845	0.348
DG(P-14:0/18:1)	15736	0.265
PS(O-16:0/18:0)	15092	0.332
PE-Cer(d15:1/20:0)2OH	14990	0.00417
DG(18:1/20:3)	14441	0.002212
PC(18:1/22:5)	14142	0.0022811
PA(16:0/22:4)	13649	0.0084315
PC(38:5)	12832	0.0023814
PC(P-20:0/19:1)	12478	0.0084193
1-Octadecylglycerol	11660	0.0071749
PI-Cer(d18:0/18:0)2OH	10139	0.023719
GalCer(d18:2/23:0)	9781.7	0.023834
PC(20:2/22:6)	9449.6	0.0087689
LysoPE(18:0)	84.114	0.00375
PA(14:1/22:2)	75.537	0.634
DG(32:0)	74.227	0.00010219
TG(13:0/22:5/22:6)	71.785	0.0010875
PA(12:0/22:2)	67.532	0.0012949
3'-sulfoGalbeta-Cer(d18:1/24:1)2OH	61.191	0.022582
PA(O-16:0/18:1)	57.304	0.00966
PC(42:4)	46.686	0.354
PC(18:3)	38.768	0.0064361
PE(P-16:0/20:5)	36.765	0.716
PC(20:0/24:1)	35.562	0.0019482
PC(P-20:0/22:6)	34.985	0.011595
SQDG(16:0/16:0)	32.806	0.00062216
GalCer(40:1)	29.229	0.0093724
PA(18:0/22:4)	27.982	0.044069
DG(14:0/22:3)	27.704	0.00018094
PA(21:0/22:0)	27.444	0.0010676
DG(38:5)	27.381	0.012743
DG(12:0/21:0)	24.168	0.0064447
PE-Cer(d14:1/24:1)2OH	23.969	0.011037
PI(P-20:0/21:0)	23.684	0.012994
PS(O-20:0/22:1)	23.064	0.029437
PC(40:4)	22.033	0.016499
3'-sulfoGalbeta-Cer(d18:1/18:0)	21.617	0.0086523
22E,24E,24bE-1alpha,25-dihydroxy-26,27-dimethyl-22,23,24,24a,24b,24c-hexadehydro-24a,24b,24c-trihomovitamin D3	21.527	0.0023451
DG(14:0/22:1)	21.431	0.012669
TG(12:0/14:0/22:2)	21.352	0.016621
PC(O-20:0/22:6)	2.991	0.00093541
DG(22:6/22:6)	-1.00705	0.00085367
TG(18:0/22:0/22:5)	-1.0352	0.0060437
TG(15:1/16:0/18:2)	-1.04712	0.0058216
PS(19:0)	-1.06383	0.0069208
PC(O-24:0/18:3)	-1.07643	0.00064662
LysoPE(20:2)	-1.11483	0.00078286
PI(18:0/22:6)	-1.18483	0.00083399
TG(21:0/22:1/22:6)	-1.3369	0.0008341
PS(20:0)	-1.34953	0.485
11-Hydroxyprogesterone 11-glucuronide	-1.36799	0.322
PC(36:0)	-1.44092	0.00089846
PS(19:0/22:0)	-1.5456	0.452
PE-Cer(d14:1/20:1)2OH	-1.56986	0.0026
PC(O-18:0)	-1.57978	4.03e-07
PS(20:0/22:1)	-1.60514	0.0398
PS(18:1/21:0)	-1.63934	0.00253
LysoPC(22:1)	-1.64474	0.223
DG(18:2/18:3)	-1.65289	0.00248
pregnan-21-ol	-1.67224	0.403
PI(20:4)	-1.79533	0.0022
TG(12:0/19:1/22:6)	-1.80832	0.0027
18:2-Glc-Campesterol	-1.83824	6.45e-14
PS(21:0/22:0)	-1.84162	0.00175
PS(22:0)	-1.86916	0.000827
PS(20:4)	-1.9084	0.0022
MG(18:1)	-2.0284	0.000639
PG(O-16:0/21:0)	-2.06186	1.42e-26
SM(d16:1/25:0)	-2.06962	0.012379
GalCer(d18:0/16:0)	-2.1322	1.32e-13
TG(12:0/12:0/16:1)	-2.19154	0.026226
PC(17:0/22:0)	-2.1978	6.94e-14
PS(14:0/22:2)	-2.35294	6.24e-30
PS(19:0/22:4)	-2.38402	0.042811
PE-Cer(d15:2/24:0)2OH	-2.4656	0.024322
16:3-Glc-Stigmasterol	-2.47292	0.026575
PI(O-16:0/16:0)	-2.52423	0.023622
PC(19:0/22:0)	-2.7527	0.035379
3,5,7-Trihydroxy-4'-methoxy-8-1,1-dimethylprop-2-en-1-ylflavone	-2.91681	0.038782
6R-25-hydroxyvitamin D3 6,19-sulfur dioxide adduct	-2.97654	0.03848
2-Methoxyestrone 3-sulfate	-3.12393	0.016032
C25:2 6,7-Epoxy highly branched isoprenoid	-3.43383	0.043548
25R-3alpha,7alpha-dihydroxy-5beta-cholestan-27-oyl taurine	-3.46248	0.00076757
16:1-Glc-Cholesterol	-3.6531	0.049232
DG(14:1/14:1)	-3.65644	0.00058775
PE(40:1)	-4.51937	0.0014677
PS(20:0/22:2)	-4.75398	0.00088439
MG(22:6)	-5.101	0.047791
2-O-Methylangolensin	-6.03938	0.0019918
PS(O-20:0/21:0)	-6.0931	0.24
20:0-Glc-Campesterol	-6.13271	0.048229
2-decaprenyl-6-methoxy-1,4-benzoquinone	-6.64673	2.1121e-05
GalCer(38:0)	-6.80226	0.204
PI(16:1/22:2)	-6.84744	0.0014535
15:0 Cholesteryl ester	-7.24638	0.011456
PC(20:2)	-8.84564	0.00010008
PC(O-18:1)	-9.65624	0.0013578
PC(O-18:2/24:0)	-10.1154	0.0693
PC(41:2)	-10.1594	0.694
SM(40:2)	-10.5034	0.0812
PC(16:1/24:1)	-11.2705	0.58
TG(47:2)	-12.0843	2.81e-07
PC(18:0/22:4)	-13.6998	0.00122
PC(15:0)/22:1)	-13.761	0.00122
TG(13:0/18:4/20:5)	-15.4321	0.501
TG(12:0/17:1/22:6)	-22.9358	5.48e-29
MG(18:2)	-50.2968	0.030591
3beta,5alpha,6beta,24R-Stigmastane-3,5,6-triol	-70.1311	0.0055556
2-deoxyecdysone 22-phosphate	-89.7424	0.00050877
PS(20:0/22:0)	-129.828	1.94e-05
1alpha,25-dihydroxy-26,27-diethyl-24a-homovitamin D3	-4860.74	0.028373
PI(17:0/22:1)	-6677.35	0.025998
PS(O-16:0/18:1)	-6788.87	0.026587
SM(d18:0/14:0)	-7332.99	0.026008
PC(O-16:0/15:0)	-7466.03	0.026584
PE(O-16:0/20:1)	-7631.26	0.027723
CerP(d18:1/12:0)	-8140.01	0.0067196
20:1-Glc-Campesterol	-9504.8	0.0057508
GalCer(d16:1/22:0)	-9866.8	0.00087171

## Sheet: RAT CSF
Putative ID	Fold Change	p value
PC(34:1)	3.0666	0.011107
TG(47:0)	2.5921	8.2271e-05
TG(47:0)	2.5662	0.00032908
PS(30:0)	2.487	0.007898
TG(53:1)	2.4287	0.011107
TG(47:1)	2.3106	0.007898
PG(32:0)	2.2551	0.00016454
PG(31:0)	2.2417	0.00032908
DG(35:4)	2.0992	0.00057589
TG(47:2)	2.0808	0.0024681
TG(36:0)	2.0577	0.011107
TG(48:0)	2.0194	0.046401
SM(d18:1/24:0)	2.007	0.0055121
TG(40:0)	-2.21312	0.02065
TG(52:0)	-2.26613	8.2271e-05
TG(54:5)	-2.3353	0.007898
TG(53:4)	-2.37852	0.0055121
TG(52:2)	-2.54007	0.011107
TG(52:5)	-2.59128	8.2271e-05
TG(42:0)	-2.61404	0.035952
TG(45:0)	-2.66916	0.007898
TG(52:4)	-2.69317	0.0037022
TG(51:2)	-2.69658	0.0055121
TG(54:4)	-2.87936	0.0037022
TG(54:7)	-3.36044	0.011107
PS(42:1)	-3.72662	0.0015631
TG(54:6)	-4.01558	0.0037022
TG(50:4)	-4.22761	0.0037022
TG(56:7)	-4.97636	0.046401
PS(42:1)	-5.83873	0.007898
HexCer(d18:1/26:1)	-13.418	0.007898
TG(54:2)	-24.057	0.0055121

## Sheet: RAT Serum
Putative ID	Fold Change	p value
PI(36:3)	231.99	0.0079365
PG(29:9)	156.25	0.0079365
LysoPC(16:1)	117.69	0.0079365
PC(P-38:0)	11.278	0.031746
PC(42:0)	8.8337	0.015873
CE(16:1)	6.1828	0.0079365
B-Carotene	5.5222	0.015873
PC(36:3)	4.8599	0.031746
PC(38:6)	4.4664	0.031746
PE(P-38:5)	4.35	0.0079365
PE(40:5)	3.7078	0.031746
DG(36:4)	3.3969	0.015873
CE(20:4)	3.0283	0.015873
PE(P-42:1)	2.9965	0.031746
PI(38:3)	2.9759	0.031746
PC(40:7)	2.9684	0.031746
PC(42:7)	2.9155	0.031746
LysoPC(20:4)	2.7379	0.015873
DG(44:11)	2.5389	0.031746
PS(40:4)	2.5085	0.0079365
PA(43:0)	2.4693	0.031746
PS(38:2)	2.4449	0.0079365
TG(49:4)	2.1356	0.031746
PC(42:11)	2.1294	0.015873
TG(62:1)	2.104	0.015873
SM(d18:1/24:0)	2.0512	0.015873
TG(62:3)	-2.11595	0.0079365
DG(38:4)	-2.12188	0.015873
DG(36:4)	-2.14206	0.031746
DG(40:8)	-2.14376	0.031746
DG(32:3)	-2.15754	0.0079365
DG(38:3)	-2.1581	0.0079365
DG(36:4)	-2.25708	0.0079365
Hydroxycholesterol	-2.28896	0.031746
DG(31:0)	-2.43522	0.015873
DG(35:2)	-2.53768	0.031746
PE(P-40:4)	-2.56364	0.0079365
DG(38:1)	-2.67187	0.031746
LysoPI(20:4)	-2.98507	0.015873
SM(d18:1/22:1)	-3.17803	0.0079365
DG(36:1)	-3.76563	0.031746
PE(P-40:2)	-3.98406	0.015873
Cholic acid	-4.07448	0.031746
Cucurbitaxanthin B	-4.6966	0.0079365
DG(38:7)	-5.39084	0.0079365
MAG(18:2)	-5.74878	0.015873
PC(40:6)	-6.57246	0.031746
TG(53:4)	-7.53466	0.015873
DG(40:5)	-11.1282	0.0079365
PC(P-34:0)	-11.7371	0.0079365
TG(62:2)	-12.1125	0.015873
SM(d18:1/16:1)	-14.4438	0.0079365
PC(P-40:5)	-14.6269	0.015873
LysoPI(18:0)	-15.324	0.0079365
PC(40:1)	-15.456	0.015873
DG(30:0)	-15.7018	0.015873
DG(38:6)	-17.8795	0.0079365
PC(P-40:4)	-20.6778	0.031746
SM(d18:1/23:1)	-31.8522	0.015873
DG(38:5)	-33.8926	0.0079365
HexCer(d18:1/22:0)	-65.2486	0.031746
DG(32:3)	-78.7774	0.0079365

## Sheet: HUMAN Serum
Putative ID	Fold Change	p value
TG(56:2)	2170400	1.1894e-07
TG(52:2)	1856500	9.2064e-06
PS(44:0)	714030	3.5478e-08
TG(47:1)	353160	2.6397e-11
Sulfatide (d18:1/18:0)	341810	0.00054977
TG(50:3)	214040	0.00084581
TG(50:1)	180110	0.012701
TG(58:10)	179130	0.00054977
DG(38:5)	174600	0.0051881
TG(58:9)	173140	0.001278
PA(42:0)	149760	0.001278
DG(38:6)	140530	0.0018981
DG(34:2)	125170	0.0036478
DG(30:0)	111040	0.0036478
TG(45:0)	78129	0.0051881
DG(38:4)	75082	0.0051881
DG(40:6)	72215	0.0036478
PG(32:1)	63841	0.0036478
TG(60:1)	62493	0.0036478
TG(60:12)	62312	0.001278
PE(44:5)	61503	0.0036478
Cholesterol	60074	0.0036478
DG(38:0)	59159	0.001278
TG(57:1)	54901	0.0092825
SM(d18:1/14:0(OH))	52978	0.001278
DG(36:5)	5.5036	0.00031234
TG(54:5)	4.7953	7.0215e-05
DG(38:5)	3.9226	0.0061534
PS(44:1)	3.4952	0.00017186
TG(50:6)	3.0694	9.1351e-05
PS(40:5)	2.7984	0.00049219
TG(48:4)	2.7709	0.024531
LysoPC(18:0)	2.6714	0.011758
DG(32:0)	2.5448	0.0072723
DG(34:2)	2.3896	0.00084581
DG(36:4)	2.369	0.0085646
DG(36:3)	2.3472	0.0018981
TG(51:1)	2.2247	0.001278
DG(36:4)	2.1218	0.032216
LysoPC(16:0)	2.0626	0.018454
DG(36:4)	2.0302	0.010052
DG(36:3)	2.015	0.0022989
TG(46:6)	-2.00192	0.0027733
TG(45:0)	-2.04679	0.017152
TG(54:0)	-2.0599	0.02629
TG(56:1)	-2.06641	0.00061335
CE(20:4)	-2.11162	0.0085646
PC(28:0)	-2.11282	0.00076076
TG(64:14)	-2.19804	0.0066924
PE(P-38:3)	-2.23509	0.0036478
PE(42:3)	-2.26634	0.0043584
PC(36:5)	-2.29568	0.039217
Sulfatide (d18:1/24:0)	-2.52595	0.0003506
TG(47:1)	-2.64278	9.1351e-05
PE(40:2)	-3.16326	0.0047574
PC(P-36:5)	-3.28709	0.0033325
PC(P-30:2)	-3.2911	0.00031234
TG(60:11)	-3.3437	0.0033325
TG(45:0)	-3.38169	0.00031234
TG(42:0)	-3.40148	0.01593
PC(34:2)	-3.61585	0.0085646
Cer(d18:1/23:0)	-3.69549	0.00027789
PE(P-38:2)	-3.74042	0.00031234
TG(42:1)	-3.79968	0.044549
TG(48:2)	-3.92126	0.0015607
PC(P-40:3)	-4.10661	0.00061335
PS(36:1)	-4.17032	0.0017221
PE(36:0)	-4.6503	0.00076076
HexCer(d18:1/16:0)	-4.98853	2.8721e-07
PE(P-31:0)	-5.02993	2.018e-06
TG(62:13)	-70776.4	2.2967e-05
DG(30:0)	-71007.6	0.0017221
Thromboxane	-85557.8	0.047431
PE(32:0)	-89023.4	0.034423
TG(36:2)	-90440.4	0.044549
PS(39:0)	-95356.2	0.044549
TG(40:9)	-126330	0.034423
PGP(34:1)	-142625	6.1415e-05
PC(44:5)	-144603	0.0072723
HexCer(d18:1/24:1)	-144670	4.0703e-05
HexCer(d18:1/18:0)	-146259	0.034423
TG(50:4)	-149618	0.00061335
Cer(d18:1/25:0)	-168771	0.00013405
TG(47:2)	-173184	3.5445e-07
TG(58:11)	-174189	1.6837e-06
Ganglioside GM3 (d18:1/16:0)	-174587	8.0149e-05
DG(42:9)	-175667	5.3369e-07
TG(54:12)	-177123	3.537e-05
Ganglioside GM3 (d18:1/18:0)	-189157	4.8017e-06
PE(44:9)	-197060	0.0072723
PC(36:6)	-210606	1.4926e-07
PC(44:4)	-218761	0.017152
LysoPC(P-16:0)	-221303	7.0215e-05
SM(d18:0/24:1(OH))	-234379	3.4203e-06
PC(P-36:0)	-244123	9.1351e-05
PE(P34:1)	-259148	2.8721e-07
Sulfatide(d18:1/20:0)	-260790	4.568e-08
CE(20:3)	-280473	7.9259e-07
TG(45:1)	-290757	2.4124e-06
TG(50:0)	-308299	1.467e-05
TG(44:1)	-329761	0.00011814
TG(45:1)	-394260	7.8494e-06
DG(40:6)	-428467	2.5737e-09
PA(33:3)	-439232	2.0986e-08
PI(34:1)	-442321	0.0017221
CE(22:5)	-451773	1.3198e-11
PE(36:1)	-483582	3.4203e-06
TG(49:0)	-507666	1.4926e-07
TG(51:0)	-524686	2.4124e-06
PS(40:0)	-527732	0.00054977
TG(56:1)	-528234	1.467e-05
SM(d18:0/23:0)	-599988	2.736e-08
TG(47:0)	-611172	8.843e-10
TG(42:0)	-753409	7.9259e-07
PA(42:3)	-999001	5.9393e-10
PC(P-38:4)	-1.05453e+06	1.3198e-11
PC(36:5)	-1.38758e+06	8.843e-10
TG(48:0)	-1.52126e+06	2.736e-08
PE(P-40:6)	-2.40964e+06	2.657e-05

## Sheet: Legend
		MAG	Monoacylaglyrecol
		DG	Diacylaglyrecol
		TG	Triacylaglyrecol
		PC	Phosphatidylcholine
		PS	Phosphatidylserine
		PI	Phosphatidylinositol
		PA	Phosphatidic acid
		PG	Phosphatidylglycerol
		PGP	Phosphatidylglycerolphosphate
		CE	Cholesterylester
		SM	Sphingolmyelin
		HexCer	HexosylCeramide
		Cer	Ceramide
		P-	Plasmalogen (ether lipid)
